# Supplementary material for: Co-Delivery of Loxoprofen and Tofacitinib by Photothermal Microneedles for Rheumatoid Arthritis Treatment
Source: Pharmaceutics. 2023 May 15;15(5):1500. doi: 10.3390/pharmaceutics15051500 (PMC10220954; doi:10.3390/pharmaceutics15051500)
Supplement: Supplementary file 1 [file pharmaceutics-15-01500-s001.zip]

Archive with 1 entries (1 files):
- pharmaceutics-2277289-supplementary.pdf
